# Supplementary material for: Profiling Risk Factors for Household and Community Spatiotemporal Clusters of Q Fever Notifications in Queensland between 2002 and 2017
Source: Pathogens. 2022 Jul 25;11(8):830. doi: 10.3390/pathogens11080830 (PMC9332293; doi:10.3390/pathogens11080830)
Supplement: Supplementary file 1 [file pathogens-11-00830-s001.zip]

Archive with 1 entries (1 files):
- pathogens-1781923-supplementary.pdf
